# Supplementary material for: Matrix Metalloproteinase 7 Mediates Epithelial–Mesenchymal Transition to Promote Liver Fibrosis Through E-cadherin/β-catenin Pathway in Biliary Atresia
Source: Int J Mol Sci. 2026 Feb 26;27(5):2209. doi: 10.3390/ijms27052209 (PMC12986156; doi:10.3390/ijms27052209)
Supplement: Supplementary file 1 [file ijms-27-02209-s001.zip]

Archive with 1 entries (1 files):
- ijms-4113047-supplementary.pdf
